# Supplementary material for: Variation in rates of ICU readmissions and post-ICU in-hospital mortality and their association with ICU discharge practices
Source: BMC Health Serv Res. 2017 Apr 17;17:281. doi: 10.1186/s12913-017-2234-z (PMC5393034; doi:10.1186/s12913-017-2234-z)
Supplement: Supplementary file 5 — Database Questionnaire (XLSX 37 kb) [file 12913_2017_2234_MOESM5_ESM.xlsx]

## Sheet: survey_2014_opgeschoond_met sco
toestemming	functie	beleid	NVICcrit	prot_papier	prot_elekt	prot_beslis	prot_nee	ontslagcrit	besl_intens	besl_fellow	besl_AIO	besl_vpk	besl_anders	schr_verantw	besl_ontsl_crit	besl_ontsl_crit_perc	besl_kennis	besl_kennis_perc	besl_logist	besl_logist_perc	besl_vpk_arg	besl_vpk_arg_perc	besl_ander	besl_anders_nl	besl_anders_perc	bm_intensivist	bm_fellow	bm_vpk	bm_nee	perc_vroege_op	gesch_mvo	ov_vpk	ov_mo_vpk	ov_brief	ov_mo_arts	ov_anders	ov_anders_nl	so_sv	so_mp	so_bp	so_med	so_all	so_rev	so_com	so_anders	so_anders_nl	perc_mr	CIV	CIV_hand
1	4	1	3	#NULL!	#NULL!	#NULL!	#NULL!	2	1	#NULL!	#NULL!	#NULL!		1	2	#NULL!	2	#NULL!	2	#NULL!	1	10	1		#NULL!	1	#NULL!	#NULL!	2	95	1	1	1	1	#NULL!	#NULL!		1	1	1	1	1	1	1	#NULL!		95	1	1
1	1	1	1	#NULL!	1	#NULL!	#NULL!	1	1	#NULL!	#NULL!	#NULL!		1	1	100	1	5	2	#NULL!	1	1	1		#NULL!	1	#NULL!	#NULL!	2	5	1	1	1	1	1	#NULL!		1	1	1	1	1	1	1	#NULL!		90	1	2
1	2	1	1	#NULL!	1	#NULL!	#NULL!	1	1	#NULL!	#NULL!	#NULL!		1	1	100	1	100	1	99999	1	10	0	bedden te kort in het ziekenhuis	5	1	#NULL!	#NULL!	2	15	1	1	1	1	1	#NULL!		1	1	1	1	1	1	1	#NULL!		100	1	1
1	1	2	1	#NULL!	1	#NULL!	#NULL!	1	1	#NULL!	#NULL!	#NULL!		1	1	80	1	20	1	5	1	5	1		#NULL!	#NULL!	#NULL!	1	2	10	1	1	1	1	#NULL!	1	bij bijzonderheden telefonisch contact met de arts(-assistent) van de afdeling	1	#NULL!	1	1	1	1	#NULL!	#NULL!		60	1	2
1	2	1	1	#NULL!	1	#NULL!	#NULL!	1	1	1	#NULL!	#NULL!		1	1	100	2	#NULL!	1	10	1	2	1		#NULL!	1	#NULL!	1	2	50	2	1	1	1	#NULL!	#NULL!		1	#NULL!	1	1	1	1	1	#NULL!		0	1	2
1	1	2	1	1	#NULL!	#NULL!	#NULL!	1	1	#NULL!	#NULL!	#NULL!		1	2	#NULL!	1	100	1	20	1	20	1		#NULL!	1	#NULL!	1	2	10	1	1	1	#NULL!	1	1	beloop in dossier beschreven	1	#NULL!	1	1	1	#NULL!	#NULL!	#NULL!		75	1	1
1	1	2	1	#NULL!	1	#NULL!	#NULL!	1	1	#NULL!	#NULL!	#NULL!		1	1	30	1	90	1	10	2	#NULL!	1		#NULL!	#NULL!	#NULL!	1	2	30	1	1	1	1	1	#NULL!		1	1	1	1	1	1	1	#NULL!		100	1	2
1	1	2	1	#NULL!	#NULL!	#NULL!	#NULL!	#NULL!	1	#NULL!	#NULL!	#NULL!	IC-coordinatoren (niet intensivisten-specialisten)	1	2	#NULL!	1	95	1	3	1	2	1		#NULL!	#NULL!	#NULL!	1	2	99999	1	1	1	1	#NULL!	#NULL!		1	#NULL!	1	1	1	1	1	#NULL!		80	1	1
1	2	5	2	#NULL!	#NULL!	#NULL!	#NULL!	2	1	#NULL!	#NULL!	#NULL!		1	2	#NULL!	1	75	2	#NULL!	1	40	1		#NULL!	1	#NULL!	1	2	30	1	1	1	1	1	#NULL!		1	#NULL!	1	1	1	1	#NULL!	#NULL!		100	1	1
1	2	5	2	#NULL!	#NULL!	#NULL!	#NULL!	2	1	#NULL!	#NULL!	#NULL!		2	2	#NULL!	1	100	1	5	1	1	0	beddenschaarste, uit humaan oogpunt bij patienten die geabstineerd worden	1	#NULL!	#NULL!	1	2	80	1	1	1	1	1	#NULL!		1	1	1	1	1	1	1	#NULL!		100	1	1
1	4	2	3	#NULL!	#NULL!	#NULL!	#NULL!	3	1	#NULL!	#NULL!	#NULL!		1	2	#NULL!	1	43	1	4	1	20	1		#NULL!	#NULL!	#NULL!	#NULL!	1	10	1	1	1	#NULL!	#NULL!	#NULL!		1	#NULL!	1	1	1	1	1	#NULL!		10	1	1
1	2	1	1	#NULL!	1	#NULL!	#NULL!	1	1	#NULL!	#NULL!	#NULL!		1	1	2	1	100	1	3	1	5	1		#NULL!	1	#NULL!	#NULL!	2	3	1	1	1	1	1	#NULL!		1	1	1	1	1	#NULL!	#NULL!	#NULL!		0	1	2
1	2	1	1	#NULL!	1	#NULL!	#NULL!	1	1	1	#NULL!	#NULL!		1	1	50	1	50	1	10	1	5	0	meerdere argumenten spelen een rol bij een individuele patient	99999	1	#NULL!	#NULL!	2	50	1	1	1	1	#NULL!	#NULL!		1	#NULL!	1	1	1	#NULL!	#NULL!	1	verder: statusvoering IC sinds 1 jan 2012 in EPD systeem ziekenhuis; dus voor iedereen zichtbaar!	50	1	1
1	0	2	1	1	#NULL!	#NULL!	#NULL!	1	1	#NULL!	#NULL!	#NULL!		1	1	90	1	10	1	5	1	5	1		#NULL!	1	#NULL!	#NULL!	2	20	1	#NULL!	1	1	1	#NULL!		1	#NULL!	1	1	1	1	1	#NULL!		90	1	2
1	0	2	1	#NULL!	1	#NULL!	#NULL!	1	1	1	#NULL!	#NULL!		1	1	30	2	#NULL!	1	30	2	#NULL!	0	Indien patient in stervensfase is beland en er nog voldoende capaciteit op de IC is	1	#NULL!	#NULL!	1	2	5	1	1	1	1	#NULL!	#NULL!		1	1	1	1	1	1	#NULL!	#NULL!		100	1	1
1	2	1	2	#NULL!	#NULL!	#NULL!	#NULL!	1	1	#NULL!	#NULL!	#NULL!		1	1	80	1	99	2	#NULL!	1	20	0	Oneindigheid met de medebehandelaar, een longarts of een internist	5	1	#NULL!	#NULL!	2	50	2	1	1	1	1	#NULL!		1	1	1	1	1	1	1	#NULL!		99	1	1
1	1	1	1	1	#NULL!	#NULL!	#NULL!	1	1	#NULL!	#NULL!	#NULL!		1	2	#NULL!	1	30	1	10	1	10	1		#NULL!	#NULL!	#NULL!	#NULL!	1	10	1	1	1	#NULL!	1	#NULL!		1	#NULL!	1	1	#NULL!	#NULL!	#NULL!	#NULL!		100	1	1
1	1	1	1	#NULL!	1	#NULL!	#NULL!	1	1	#NULL!	#NULL!	#NULL!		1	1	100	1	100	2	#NULL!	1	20	1		#NULL!	1	#NULL!	#NULL!	2	70	1	1	1	1	1	#NULL!		1	1	1	1	1	1	#NULL!	#NULL!		100	1	1
1	2	2	1	#NULL!	1	#NULL!	#NULL!	1	1	#NULL!	1	#NULL!		1	1	90	1	100	2	#NULL!	1	5	1		#NULL!	1	1	1	2	50	1	1	1	#NULL!	1	1	brief binnen 24 h	1	1	1	1	1	1	1	#NULL!		100	1	1
1	1	2	1	1	1	#NULL!	#NULL!	1	1	#NULL!	#NULL!	1		1	1	99999	1	99999	2	#NULL!	1	99999	1		#NULL!	1	#NULL!	#NULL!	2	99999	1	1	1	1	#NULL!	#NULL!		1	#NULL!	1	1	1	1	1	1	eed is gebundeld in PDMS	100	1	2
1	2	1	1	#NULL!	1	#NULL!	#NULL!	1	1	#NULL!	#NULL!	#NULL!		2	1	65	1	15	1	10	1	10	1		#NULL!	#NULL!	#NULL!	1	2	20	1	1	1	#NULL!	#NULL!	#NULL!		#NULL!	#NULL!	1	1	1	#NULL!	#NULL!	#NULL!		0	1	1
1	1	1	1	#NULL!	1	#NULL!	#NULL!	1	1	#NULL!	#NULL!	#NULL!		1	1	55	1	35	1	5	1	5	1		#NULL!	1	#NULL!	#NULL!	2	30	1	1	1	1	1	#NULL!		1	1	1	1	1	1	1	#NULL!		5	1	1
1	2	2	3	#NULL!	#NULL!	#NULL!	#NULL!	3	1	#NULL!	#NULL!	#NULL!		1	1	45	1	45	1	5	1	50	1		#NULL!	1	#NULL!	1	2	30	1	1	1	1	1	1	brief mee indien opname > 48u	1	#NULL!	1	1	1	1	1	1	- beknopte samenvatting van gesprek. - aandachtspunten voor afdeling word benadrukt	100	1	2
1	2	3	1	1	1	#NULL!	#NULL!	1	1	#NULL!	#NULL!	#NULL!		1	2	#NULL!	1	99999	2	#NULL!	2	#NULL!	0	ik kan deze vraag niet beantwoorden want ik weet die getallen niet. Wel speelt kennis/inzicht een grote rol! Ergo: geen snoeiharde regels	99999	1	#NULL!	#NULL!	2	20	1	1	1	1	1	#NULL!		1	1	1	1	1	#NULL!	#NULL!	#NULL!		100	1	1
1	4	5	2	#NULL!	#NULL!	#NULL!	#NULL!	1	1	#NULL!	#NULL!	#NULL!		1	1	60	2	#NULL!	1	99999	1	99999	1		#NULL!	#NULL!	#NULL!	1	2	50	1	1	1	#NULL!	1	#NULL!		1	#NULL!	1	1	1	1	1	#NULL!		100	1	1
1	1	1	1	1	1	#NULL!	#NULL!	2	1	#NULL!	#NULL!	#NULL!		1	2	90	1	80	1	10	1	10	1		#NULL!	#NULL!	#NULL!	1	2	5	1	1	1	1	1	#NULL!		1	#NULL!	1	#NULL!	1	#NULL!	#NULL!	#NULL!		0	1	1
1	2	1	1	#NULL!	1	#NULL!	#NULL!	1	1	#NULL!	1	1		2	1	100	1	100	1	5	2	#NULL!	1		#NULL!	#NULL!	#NULL!	1	2	40	1	1	1	1	#NULL!	#NULL!		1	#NULL!	1	1	1	1	1	#NULL!		100	1	1
1	2	2	1	#NULL!	1	#NULL!	#NULL!	1	1	#NULL!	#NULL!	#NULL!		1	1	99999	1	99999	2	#NULL!	1	99999	1		#NULL!	1	#NULL!	#NULL!	2	99999	1	1	1	1	1	#NULL!		1	1	1	1	1	1	#NULL!	#NULL!		99999	1	2
1	2	2	1	#NULL!	1	#NULL!	#NULL!	1	1	#NULL!	#NULL!	#NULL!		1	1	100	1	100	1	2	1	10	1		#NULL!	1	#NULL!	1	2	10	1	1	1	#NULL!	1	1	Medische, elektronische overdracht met aandachtspunten; op indicatie gevolgd door brief.	1	#NULL!	1	1	1	1	1	#NULL!		100	1	1
1	2	1	1	#NULL!	1	#NULL!	#NULL!	1	1	#NULL!	#NULL!	#NULL!		1	1	80	1	90	1	5	1	3	1		#NULL!	1	#NULL!	1	2	5	1	1	1	1	1	#NULL!		1	1	1	1	1	1	#NULL!	#NULL!		80	1	2
1	1	2	1	1	1	#NULL!	#NULL!	1	1	#NULL!	#NULL!	#NULL!		1	1	95	1	100	1	5	1	2	0	In uiterst uitzonderlijke situaties is er soms ""wentijd"" nodig voor familie voordat palliatief beleid ingezet kan worden bij een infauste (neurologische) prognose, waardoor enige tijd door behandeld wordt en dus overlijden / ontslag uitgesteld wordt tot consensus tussen behandelaars en familie is bereikt	0	1	#NULL!	1	2	5	1	1	1	1	1	#NULL!		1	1	1	1	1	1	#NULL!	1	voorgeschiedenis, insturend specialisme/afdeling ontvangend specialisme/afdeling, betrokken consulenten	95	1	1
1	2	2	1	1	1	#NULL!	#NULL!	1	1	#NULL!	#NULL!	#NULL!		1	2	#NULL!	1	50	1	10	2	#NULL!	0	weekend, dan plaatsen we niet graag mensen over, echter bijna nooit plaatsgebrek, we hebben de ruimte om een pateint nog een dag te houden	10	1	#NULL!	#NULL!	2	70	1	1	1	1	1	#NULL!		1	1	#NULL!	1	#NULL!	1	1	#NULL!		100	2	1
1	2	2	1	1	1	#NULL!	#NULL!	1	1	#NULL!	#NULL!	#NULL!		1	1	80	1	80	1	10	1	10	1		#NULL!	#NULL!	#NULL!	1	2	50	1	1	1	#NULL!	1	#NULL!		1	#NULL!	1	1	1	1	#NULL!	#NULL!		0	1	1
1	1	2	1	1	1	#NULL!	#NULL!	1	1	#NULL!	#NULL!	#NULL!		1	1	5	1	5	1	1	2	#NULL!	1		#NULL!	1	#NULL!	1	2	0	1	1	1	1	1	#NULL!		1	1	1	1	1	1	1	#NULL!		50	1	1
1	2	2	1	1	1	#NULL!	#NULL!	1	1	#NULL!	#NULL!	#NULL!		1	1	100	1	100	2	#NULL!	2	#NULL!	1		#NULL!	1	#NULL!	1	2	90	1	1	1	1	1	#NULL!		1	1	1	1	1	1	1	#NULL!		100	1	1
1	2	2	1	#NULL!	1	#NULL!	#NULL!	1	1	#NULL!	#NULL!	#NULL!		1	1	100	1	5	1	1	1	2	1		#NULL!	1	#NULL!	1	2	10	1	1	1	1	1	#NULL!		1	#NULL!	1	#NULL!	#NULL!	1	#NULL!	1	infusen-, lijnenmanagement, consulten, vervolg door consultatief IC verpleegkundige, aandachtpunten	0	1	1
1	2	1	1	#NULL!	1	#NULL!	#NULL!	1	1	#NULL!	#NULL!	#NULL!		1	1	50	1	5	1	10	1	35	1		#NULL!	#NULL!	#NULL!	1	2	70	1	1	1	1	#NULL!	#NULL!		1	#NULL!	1	1	1	1	#NULL!	#NULL!		100	1	1
1	2	1	1	#NULL!	1	#NULL!	#NULL!	1	1	#NULL!	#NULL!	#NULL!		1	1	10	1	10	1	30	2	#NULL!	1		#NULL!	1	#NULL!	#NULL!	2	0	1	1	1	1	1	#NULL!		1	1	#NULL!	1	1	#NULL!	#NULL!	1	Status praesens bij ontslag	0	1	1
1	2	2	1	#NULL!	1	#NULL!	#NULL!	1	1	#NULL!	#NULL!	#NULL!		2	1	60	1	20	1	10	2	#NULL!	1		#NULL!	1	#NULL!	1	2	25	1	1	1	1	#NULL!	#NULL!		1	#NULL!	1	1	#NULL!	#NULL!	#NULL!	#NULL!		75	1	1
1	2	1	1	#NULL!	1	#NULL!	#NULL!	1	1	1	#NULL!	#NULL!		1	1	5	1	90	1	5	2	#NULL!	1		#NULL!	1	1	#NULL!	2	20	1	1	1	1	#NULL!	#NULL!		1	#NULL!	#NULL!	#NULL!	1	#NULL!	#NULL!	#NULL!		0	2	2
1	1	1	1	1	1	#NULL!	#NULL!	1	1	#NULL!	#NULL!	#NULL!		1	2	#NULL!	1	80	1	10	1	10	1		#NULL!	1	1	#NULL!	2	10	1	1	1	1	#NULL!	#NULL!		1	1	1	1	1	1	#NULL!	#NULL!		100	2	2
1	1	2	1	#NULL!	1	#NULL!	#NULL!	1	1	#NULL!	#NULL!	#NULL!		1	1	90	1	90	1	10	2	#NULL!	1		#NULL!	1	#NULL!	#NULL!	2	50	1	1	1	1	1	#NULL!		1	#NULL!	1	1	1	1	#NULL!	#NULL!		100	1	2
1	1	2	1	1	1	#NULL!	#NULL!	1	1	#NULL!	#NULL!	#NULL!		1	2	#NULL!	1	90	1	10	1	20	1		#NULL!	#NULL!	#NULL!	#NULL!	1	25	1	1	1	1	1	#NULL!		1	#NULL!	#NULL!	1	1	1	#NULL!	#NULL!		90	1	1
1	1	1	1	#NULL!	1	#NULL!	#NULL!	1	1	#NULL!	#NULL!	#NULL!		1	2	#NULL!	1	100	1	20	1	5	1		#NULL!	#NULL!	#NULL!	1	2	60	1	1	1	1	#NULL!	1	bij bijzonderheden vindt er mondelinge arts-arts contact plaats, anders via ontslagbrief	1	1	1	1	1	1	#NULL!	#NULL!		100	1	1
1	2	1	1	#NULL!	1	#NULL!	#NULL!	1	1	#NULL!	#NULL!	1		1	1	99999	1	99999	2	#NULL!	1	99999	1		#NULL!	1	#NULL!	#NULL!	2	2	1	1	1	1	1	#NULL!		1	#NULL!	1	1	1	1	#NULL!	#NULL!		95	1	1
1	1	2	1	1	1	#NULL!	#NULL!	1	1	#NULL!	#NULL!	#NULL!		1	1	10	1	80	1	5	1	5	0	Laat ik het zo zeggen: het is niet het gebruik om iedere dag weer de ontslagcriteria erbij te pakken om te zien of ontslag naar de verpleegafdeling op zijn plaats is.	99999	#NULL!	#NULL!	1	2	20	1	1	1	1	1	#NULL!		1	#NULL!	1	1	1	1	1	#NULL!		99999	2	2
1	2	3	1	#NULL!	1	#NULL!	#NULL!	1	1	#NULL!	#NULL!	#NULL!		1	1	99999	1	99999	2	#NULL!	1	99999	1		#NULL!	1	#NULL!	#NULL!	2	30	1	1	1	1	1	#NULL!		1	1	1	1	1	1	1	#NULL!		100	1	2
1	1	3	1	1	1	#NULL!	#NULL!	1	1	#NULL!	#NULL!	#NULL!		1	1	99999	2	#NULL!	1	99999	1	99999	1		#NULL!	#NULL!	#NULL!	1	2	5	1	1	1	1	1	#NULL!		1	#NULL!	1	1	1	#NULL!	#NULL!	#NULL!		100	1	2
1	1	3	1	1	1	#NULL!	#NULL!	1	1	#NULL!	#NULL!	#NULL!		1	1	100	1	30	1	5	1	2	1		#NULL!	1	#NULL!	1	2	2	1	1	1	1	1	#NULL!		1	1	1	1	1	1	1	#NULL!		100	1	1
1	1	2	1	#NULL!	1	#NULL!	#NULL!	1	1	#NULL!	#NULL!	#NULL!		1	1	30	1	70	2	#NULL!	1	20	1		#NULL!	#NULL!	#NULL!	1	2	50	1	1	1	1	1	#NULL!		1	1	1	1	1	1	1	#NULL!		100	1	1
1	2	2	1	1	1	#NULL!	#NULL!	1	1	#NULL!	#NULL!	#NULL!		1	2	#NULL!	1	100	2	#NULL!	1	20	1		#NULL!	1	#NULL!	1	2	10	1	1	1	1	1	#NULL!		1	1	1	1	1	1	1	#NULL!		100	1	1
1	2	1	1	#NULL!	1	#NULL!	#NULL!	1	1	#NULL!	#NULL!	#NULL!		1	2	#NULL!	1	75	2	#NULL!	1	10	1		#NULL!	1	#NULL!	#NULL!	2	20	1	1	1	1	1	#NULL!		1	1	1	1	1	#NULL!	#NULL!	#NULL!		0	1	1
1	2	1	1	#NULL!	1	#NULL!	#NULL!	2	1	#NULL!	#NULL!	#NULL!		2	2	#NULL!	1	20	1	10	1	20	1		#NULL!	#NULL!	#NULL!	1	2	3	1	1	1	1	#NULL!	#NULL!		1	#NULL!	1	1	#NULL!	#NULL!	#NULL!	#NULL!		70	1	2
1	2	1	1	#NULL!	1	#NULL!	#NULL!	1	1	#NULL!	#NULL!	#NULL!		1	1	90	1	90	1	10	1	10	1		#NULL!	1	#NULL!	1	2	20	1	1	1	#NULL!	1	#NULL!		1	#NULL!	1	1	1	1	#NULL!	1	epd ic is gedeeld met rest van ziekenhuis	0	1	1
1	2	1	1	#NULL!	1	#NULL!	#NULL!	1	1	#NULL!	#NULL!	#NULL!		1	1	99999	1	99999	1	99999	1	99999	1		#NULL!	1	#NULL!	#NULL!	2	40	1	1	1	1	1	#NULL!		1	1	1	1	1	1	#NULL!	#NULL!		80	1	1
1	1	1	1	1	1	#NULL!	#NULL!	1	1	#NULL!	#NULL!	#NULL!		1	1	100	1	100	2	#NULL!	1	99999	0	overplaatsing naar MC bij zorgzwaarte	20	#NULL!	#NULL!	1	2	10	1	1	1	1	1	#NULL!		1	#NULL!	1	1	#NULL!	#NULL!	#NULL!	1	code beleid	10	1	1
1	2	1	1	#NULL!	1	#NULL!	#NULL!	1	1	#NULL!	#NULL!	#NULL!		1	2	#NULL!	1	10	1	5	1	20	1		#NULL!	1	#NULL!	1	2	10	1	1	1	#NULL!	1	#NULL!		1	1	1	1	1	1	1	#NULL!		60	1	1
1	1	1	1	#NULL!	1	#NULL!	#NULL!	1	1	#NULL!	#NULL!	#NULL!		1	1	80	1	10	1	5	1	5	1		#NULL!	1	#NULL!	#NULL!	2	0	1	1	1	#NULL!	#NULL!	1	dossiervormen waarin uiteraard relevante medische gegevens worden genoemd	1	#NULL!	1	1	#NULL!	#NULL!	#NULL!	#NULL!		100	1	1
1	1	5	1	1	#NULL!	#NULL!	#NULL!	1	1	#NULL!	#NULL!	#NULL!	of dienstdoende internist.	1	2	#NULL!	1	85	1	5	1	5	0	terminale patient	1	#NULL!	#NULL!	1	2	5	1	1	1	#NULL!	#NULL!	#NULL!		1	#NULL!	#NULL!	1	1	1	#NULL!	#NULL!		50	1	2
1	2	2	1	#NULL!	1	#NULL!	#NULL!	1	1	#NULL!	#NULL!	#NULL!		1	1	85	1	10	1	5	2	#NULL!	1		#NULL!	1	#NULL!	#NULL!	2	90	1	1	#NULL!	1	1	#NULL!		1	1	1	1	1	1	#NULL!	#NULL!		80	1	1
1	2	3	1	#NULL!	1	#NULL!	#NULL!	1	1	#NULL!	#NULL!	#NULL!		1	1	50	1	25	1	5	1	20	1		#NULL!	#NULL!	#NULL!	#NULL!	1	25	1	1	1	1	1	#NULL!		1	1	1	1	1	1	#NULL!	#NULL!		80	1	1
1	2	3	1	#NULL!	1	#NULL!	#NULL!	1	1	#NULL!	#NULL!	#NULL!		1	1	0	1	90	1	9	1	5	0	geen plaats ander ZH, geen MICU/ambulance beschikbaar, familie/psychosociale redenen	1	1	1	1	2	10	1	1	1	1	1	#NULL!		1	1	1	1	1	1	1	1	thuismedicatie, bloedgroep, lab etc	100	1	1
1	2	2	1	1	1	#NULL!	#NULL!	1	1	#NULL!	#NULL!	#NULL!		1	2	#NULL!	1	85	1	10	1	5	1		#NULL!	1	#NULL!	#NULL!	2	10	1	1	1	1	1	#NULL!		1	1	1	1	1	1	#NULL!	#NULL!		100	2	1
1	1	3	1	#NULL!	1	#NULL!	#NULL!	1	1	#NULL!	#NULL!	#NULL!		1	1	95	1	100	1	2	1	10	1		#NULL!	1	#NULL!	#NULL!	2	50	1	1	1	1	1	#NULL!		1	#NULL!	1	1	1	1	1	#NULL!		100	1	1
1	2	2	1	1	1	#NULL!	#NULL!	1	1	#NULL!	#NULL!	#NULL!		1	2	#NULL!	1	90	1	10	1	1	1		#NULL!	1	#NULL!	1	2	25	1	1	1	1	1	#NULL!		1	1	1	1	1	1	#NULL!	1	aandachtspunten tav lijnen; epidurale catheters en thuismedicatie	100	1	1
1	2	2	1	#NULL!	1	#NULL!	#NULL!	1	1	#NULL!	#NULL!	#NULL!		1	1	50	1	50	1	5	1	5	1		#NULL!	1	#NULL!	#NULL!	2	20	1	1	1	1	1	#NULL!		1	1	1	1	#NULL!	1	#NULL!	#NULL!		80	1	1
1	1	2	1	#NULL!	1	#NULL!	#NULL!	1	1	#NULL!	#NULL!	#NULL!		1	1	5	1	5	1	1	1	1	1		#NULL!	1	#NULL!	1	2	1	1	1	1	1	1	#NULL!		1	#NULL!	1	1	1	#NULL!	#NULL!	#NULL!		75	1	1
1	2	1	1	#NULL!	1	#NULL!	#NULL!	1	1	#NULL!	#NULL!	#NULL!		1	1	70	1	100	2	#NULL!	1	5	1		#NULL!	1	#NULL!	#NULL!	2	80	1	1	1	1	#NULL!	#NULL!		1	1	1	1	1	1	1	1	adviezen voor labcontroles em fotos en consulten	100	1	1
1	0	1	1	#NULL!	1	#NULL!	#NULL!	1	1	#NULL!	#NULL!	#NULL!		1	1	100	1	20	1	1	1	1	0	niet medisch zinvol handelen	1	1	#NULL!	#NULL!	2	1	1	1	1	1	1	#NULL!		1	1	1	1	#NULL!	1	#NULL!	#NULL!		80	1	2
1	2	4	1	#NULL!	1	#NULL!	#NULL!	1	1	#NULL!	#NULL!	#NULL!		2	2	#NULL!	1	80	1	10	1	10	1		#NULL!	1	#NULL!	#NULL!	2	10	1	1	#NULL!	#NULL!	#NULL!	#NULL!		1	#NULL!	1	1	1	#NULL!	#NULL!	#NULL!		90	1	2
1	2	5	1	#NULL!	1	#NULL!	#NULL!	1	1	#NULL!	#NULL!	#NULL!		1	1	75	1	25	1	5	1	10	1		#NULL!	1	#NULL!	#NULL!	2	5	1	1	1	1	1	#NULL!		1	1	1	1	1	1	#NULL!	#NULL!		100	1	2
1	1	1	1	#NULL!	1	#NULL!	#NULL!	1	1	#NULL!	#NULL!	#NULL!		1	1	95	1	100	1	99999	1	8	0	vaak een combinatie van ontslagcriteria en ervaring. Soms aangevuld met logistieke redenen!	100	1	#NULL!	#NULL!	2	20	1	1	1	1	1	#NULL!		1	#NULL!	1	1	1	1	1	#NULL!		100	1	1
1	1	3	1	#NULL!	1	#NULL!	#NULL!	1	1	#NULL!	#NULL!	#NULL!		1	1	0	1	10	2	#NULL!	1	5	1		#NULL!	1	#NULL!	#NULL!	2	100	1	1	1	1	1	#NULL!		1	1	1	1	1	1	#NULL!	#NULL!		80	1	1
1	2	1	1	#NULL!	1	#NULL!	#NULL!	2	1	#NULL!	#NULL!	#NULL!		1	1	100	1	100	2	#NULL!	1	5	1		#NULL!	1	#NULL!	#NULL!	2	25	2	1	1	1	1	#NULL!		1	#NULL!	1	1	1	1	#NULL!	#NULL!		98	1	2
[truncated: 30 more columns]
